# Supplementary material for: Targeted transcriptomic study of the implication of central metabolic pathways in mannosylerythritol lipids biosynthesis in Pseudozyma antarctica T-34
Source: PLoS One. 2020 Jan 10;15(1):e0227295. doi: 10.1371/journal.pone.0227295 (PMC6953796; doi:10.1371/journal.pone.0227295)
Supplement: S1 Table — (XLSX) [file pone.0227295.s001.xlsx]

## Sheet: Sheet
S1 Table
KOG category	KOG number	P. antarctica gene	Transcriptomic analysis				U. maydis gene (ortholog)	Transcriptomic analysis				Description (genome analysis)	Pfam
			M-value	A-value	M_A	p-value		M-value	A-value	M_A	p-value
A	KOG1475	19c00112	-0.279233	14.6664	-4.09534	0.0918412	um11498	-0.246624	13.8694	-3.42054	0.258372	Ribosomal protein RPL1/RPL2/RL4L4
A	KOG2793	12c00019	0.589006	14.3697	8.46386	0.0163672	um01388	-0.0207982	11.6414	-0.242119	0.494675	HMG1
B	KOG1744	22d00039	-0.0280814	15.5165	-0.435726	0.549374	um01505	-0.235937	14.2051	-3.3515	0.385691	Histone H2B
BD	KOG1507	2c00030	0.0529735	15.0994	0.799866	0.495836	um05143	-0.390608	14.5472	-5.68227	0.0735119	nucleosome assembly protein Nap1
C	KOG0225	10d00008	-0.981116	14.8459	-14.5655	8.12e-05	um03854	-1.01538	14.4689	-14.6914	3.02e-05	pyruvate dehydrogenase e1 component alpha subunit
C	KOG0369	7d00254	0.563758	14.3272	8.07707	0.025903	um01054	-0.760851	14.1591	-10.773	0.000506096	pyruvate carboxylase
C	KOG0524	20d00018	-0.0558577	14.4732	-0.808442	0.37425	um06105	-0.8731	14.0386	-12.2571	0.0060511	Pyruvate dehydrogenase E1, beta subunit
C	KOG0557	9c00324	-0.233391	14.3946	-3.35957	0.253331	um00594	-1.01866	13.5482	-13.801	1.41e-05	Dihydrolipoamide acetyltransferase
C	KOG0749	7d00317	0.022571	15.9938	0.360996	0.915366	um00919	-0.566146	15.9771	-9.04537	0.00480469	ATP-ADP antiporter
C	KOG0754	3c00046	0.00991257	14.2662	0.141415	0.252005	um04988	-0.657279	13.1682	-8.65517	0.0090061	mitochondrial 2-oxodicarboxylate carrier protein
C	KOG1254	7c00266	0.180145	15.4061	2.77533	0.294381	um01005	-1.34065	14.596	-19.5682	2e-08	ATP-citrate lyase
C	KOG1317	9d00400	0.909615	15.0972	13.7326	0.00041248	um10787	-0.023764	14.0206	-0.333186	0.343356	fumarate hydratase
C	KOG1350	14c00109	0.0493172	15.8938	0.783838	0.74833	um10397	-0.304319	15.5987	-4.74697	0.207591	F0F1-type ATP synthase, beta subunit
C	KOG1351	22d00095	-0.589547	15.3208	-9.03231	0.0270851	um01619	-0.0267867	11.9092	-0.319008	0.382239	Vacuolar H+-ATPase V1 sector, subunit B
C	KOG1352	9c00338	-0.362448	14.8579	-5.38523	0.0390691	um10926	-0.4031	14.1691	-5.71154	0.0485442	Vacuolar H+-ATPase V1 sector, subunit A
C	KOG1353	15d00029	0.247792	15.8556	3.92889	0.250382	um10213	-0.263901	15.4618	-4.0804	0.242235	ATP synthase alpha chain, mitochondrial precursor
C	KOG1494	9c00225	0.36357	15.348	5.58005	0.355877	um00403	-0.173593	14.8983	-2.58623	0.290701	malate dehydrogenase
C	KOG1575	19c00058	-0.14608	14.1363	-2.06503	0.311291	um03006	-0.68601	14.4693	-9.92606	0.0120912	Voltage-gated shaker-like K+ channel, subunit beta/KCNAB
C	KOG1626	20d00035	-0.161226	15.3213	-2.47019	0.303685	um06070	-0.730399	15.3093	-11.1819	0.00299206	inorganic diphosphatase
C	KOG2495	9d00413	0.00246335	14.8115	0.0364859	0.410732	um00813	-1.59699	11.7361	-18.7425	5.41e-11	oxidoreductase
C	KOG2495	10c00090	0.470226	14.3849	6.76417	0.0432903	um03669	-0.369904	12.3734	-4.57695	0.133095	64 kDa mitochondrial NADH dehydrogenase
C	KOG2495	22c00293	-0.609008	14.1434	-8.61343	0.0454037	um01967	-0.59297	12.1214	-7.18765	0.0399997	NADH-dehydrogenase (ubiquinone)
C	KOG2536	24d00019	-0.197752	14.0746	-2.78328	0.399012	um06182	-0.523382	14.5055	-7.59192	0.0260278	aerobic respiration-related protein
C	KOG2799	9d00182	0.160754	15.3175	2.46236	0.314207	um11353	-0.705541	14.187	-10.0095	0.00473684	succinate-CoA ligase (ADP-forming)
DKT	KOG2952	7d00188	-0.2679	14.321	-3.8366	0.232828	um01169	-0.246552	12.7299	-3.13857	0.274093	LEM3/CDC50 family protein
DTZ	KOG1547	14d00081	-0.247836	14.3118	-3.54697	0.316305	um10644	-0.28352	14.6098	-4.14217	0.201286	septin ring protein
DZU	KOG2655	8c00022	-0.761516	14.8017	-11.2717	0.0037912	um03599	-0.222515	14.746	-3.28122	0.284912	Septin family protein (P-loop GTPase)
E	KOG0068	7d00152	0.181102	14.4338	2.61398	0.419327	um01233	-1.01635	13.4395	-13.6592	2.16e-05	D-3-phosphoglycerate dehydrogenase, D-isomer-specific 2-hydroxy acid dehydrogenase superfamily
E	KOG0258	10c00055	0.300673	15.0797	4.53407	0.171292	um10659	-0.623682	12.9603	-8.08309	0.00533837	transaminase
E	KOG0784	12c00053	0.328997	14.9864	4.93048	0.0899656	um01329	-0.507652	13.751	-6.98074	0.023222	isocitrate dehydrogenase (NAD+)
E	KOG0785	12d00048	0.312486	14.8033	4.62583	0.252029	um01328	-0.542948	13.5075	-7.33389	0.125809	isocitrate dehydrogenase
E	KOG0975	5d00007	-0.222849	14.6548	-3.26581	0.42305	um02783	-0.720079	13.6974	-9.86324	0.0138835	branched-chain amino acid aminotransferase
E	KOG0975	16d00047	-0.381197	14.3343	-5.46418	0.0614626	um10357	-0.244506	13.0233	-3.18428	0.300364	Branched chain aminotransferase BCAT1
E	KOG1401	25d00045	-0.219429	14.0223	-3.0769	0.356554	um05671	-1.28378	12.5368	-16.0945	1.2e-08	Acetylornithine aminotransferase
E	KOG1411	9c00325	0.181657	15.1001	2.74304	0.418165	um00595	-1.0893	13.5382	-14.7471	4.67e-07	Aspartate aminotransferase/Glutamic oxaloacetic transaminase
E	KOG1706	26c00010	0.754735	14.3978	10.8665	0.00220663	um04872	-1.04355	14.2008	-14.8193	2.14e-05	argininosuccinate synthase
E	KOG2250	5d00002	0.230438	15.6441	3.60499	0.403835	um02801	-2.08428	14.9793	-31.221	1.96e-15	NADP-specific glutamate dehydrogenase
E	KOG2276	6c00071	0.221646	15.4325	3.42056	0.310935	um02158	-0.860903	15.0468	-12.9538	0.000225505	glutamate carboxypeptidase
E	KOG2348	27c00043	0.562143	15.4054	8.66005	0.00801133	um04577	-3.23132	14.4559	-46.7115	3.22e-23	Urea transporter
E	KOG2367	18c00078	0.13415	14.4079	1.93282	0.387715	um04156	-0.0197881	13.3489	-0.264148	0.804185	2-isopropylmalate synthase
E	KOG2467	7d00294	-0.0211556	14.8725	-0.314637	0.471075	um10586	-0.173367	13.7369	-2.38153	0.461953	glycine hydroxymethyltransferase
E	KOG2663	3d00074	-0.108773	14.673	-1.59603	0.347868	um10708	-0.135752	13.5825	-1.84386	0.504751	acetolactate synthase
E	KOG4128	7d00153	-0.0661959	15.2384	-1.00872	0.442789	um01232	-1.72238	13.2833	-22.8788	1.29e-11	Bleomycin hydrolases and aminopeptidases of cysteine protease family
E	KOG4202	12d00082	0.718524	14.5475	10.4527	0.00516257	um02376	-0.155487	11.9877	-1.86393	0.36093	Anthranilate synthase component II
EO	KOG1046	9d00402	0.333822	14.7022	4.90792	0.167024	um10788.2	-0.67106	12.736	-8.54665	0.00504161	leucyl aminopeptidase
F	KOG1355	10d00010	0.0733082	15.1658	1.11178	0.582496	um03851	-0.168359	14.6231	-2.46193	0.262201	adenylosuccinate synthase
G	KOG0450	11c00079	0.556771	14.2702	7.94526	0.0476821	um10533	-0.0384926	12.9786	-0.499581	0.509193	oxoglutarate dehydrogenase (succinyl-transferring)
G	KOG0471	7c00092	-0.0376902	15.3597	-0.578909	0.49313	um02300	-0.68769	13.0404	-8.96775	0.0309263	alpha-amylase
G	KOG0523	3d00047	0.674559	15.5026	10.4574	0.00905596	um04967	-1.27891	14.7463	-18.8592	3.49e-08	transketolase TktA
G	KOG0625	9c00266	-0.369739	14.6565	-5.41909	0.132442	um00486	-1.15359	14.4674	-16.6895	7.67e-06	phosphoglucomutase
G	KOG0657	12c00136	-0.0106365	15.8618	-0.168713	0.834376	um10167	-0.683904	15.8318	-10.8274	0.00311344	Glyceraldehyde 3-phosphate dehydrogenase
G	KOG1367	26c00011	0.484171	14.7171	7.12558	0.050201	um04871	-1.32367	14.5313	-19.2346	9.7e-09	phosphoglycerate kinase
G	KOG1369	19d00014	-0.205019	14.2396	-2.9194	0.369237	um11945	-0.303059	13.6306	-4.13088	0.281727	hexokinase
G	KOG1594	22c00170	-0.349621	14.948	-5.22612	0.149407	um10870	-0.527917	13.1251	-6.92897	0.00883472	Uncharacterized enzymes related to aldose 1-epimerase
G	KOG2323	9d00083	-0.260044	14.3966	-3.74375	0.266745	um00157	-1.84808	14.0191	-25.9085	4.52e-11	pyruvate kinase
G	KOG2446	13c00058	0.611904	14.1244	8.64279	0.00416601	um15008	-0.339535	14.9452	-5.07442	0.192645	glucose-6-phosphate isomerase
G	KOG2517	27c00086	0.246182	15.1184	3.72188	0.324049	um04659	-0.112612	12.0809	-1.36046	0.490184	Ribulose kinase and related carbohydrate kinases
G	KOG2533	9c00209	0.303138	14.3583	4.35255	0.248147	um00374	-2.84611	12.8082	-36.4535	9.31e-21	MFS allantoate transporter, putative
G	KOG2638	16d00071	-0.459326	14.9624	-6.87261	0.182758	um05584	-0.373912	14.7603	-5.51904	0.227839	UTP-glucose-1-phosphate uridylyltransferase
G	KOG2653	5c00123	-0.0603956	15.7245	-0.94969	0.656955	um02577	-0.74676	15.6598	-11.6941	0.00381624	6-phosphogluconate dehydrogenase
G	KOG2670	14d00015	0.247484	15.5506	3.84852	0.266597	um03356	-1.06389	15.5346	-16.527	5.47e-06	phosphopyruvate hydratase
G	KOG2806	18d00022	-1.1129	14.0699	-15.6584	1.86e-05	um10419	-2.5261	11.9181	-30.1063	2.41e-19	Chitinase
G	KOG2854	9c00427	-0.579137	14.1361	-8.18672	0.012464	um00797	-1.19698	13.5393	-16.2062	1.31e-06	adenosine kinase
G	KOG3147	10d00035	-0.0343093	14.0547	-0.482205	0.437376	um03811	-0.294645	14.2915	-4.21091	0.258813	6-phosphogluconolactonase
G	KOG4153	9d00334	0.364902	14.7726	5.39055	0.156863	um00674	-0.425379	15.4843	-6.5867	0.123644	fructose-bisphosphate aldolase
H	KOG1506	3d00071	0.188768	14.1567	2.67233	0.269546	um05019	-1.73539	13.2378	-22.9729	1.19e-12	methionine adenosyltransferase
H	KOG1606	10d00029	0.437834	14.0877	6.16806	0.0684247	um03824	-0.882493	13.1525	-11.607	0.000286154	Stationary phase-induced protein, SOR/SNZ family
H	KOG3754	13c00060	0.360829	14.4132	5.2007	0.195	um04004	-0.375752	11.2309	-4.22004	0.0840025	glutamate-cysteine ligase
HC	KOG0534	10d00052	0.225388	14.0569	3.16827	0.336131	um03775	-0.550546	13.3471	-7.34817	0.0228457	NADH-cytochrome b-5 reductase
I	KOG0136	3d00016	0.886688	15.2905	13.5579	0.000153101	um04324	-0.0695477	14.3277	-0.996459	0.538211	Acyl-coenzyme A oxidase I
I	KOG0380	15c00036	-0.887782	14.6554	-13.0108	0.000208063	um05355	-0.882008	11.6971	-10.3169	0.00144808	sterol O-acyltransferase
I	KOG0693	16c00057	0.147285	15.133	2.22886	0.497776	um05549	-1.17248	14.1168	-16.5516	1.12e-06	inositol-3-phosphate synthase
I	KOG0873	7c00035	-0.532001	14.2583	-7.58542	0.184751	um05880	-1.24537	13.9604	-17.3859	8.88e-07	C-4 methyl sterol oxidase
I	KOG1176	11c00027	1.28988	14.2758	18.4141	6.82e-07	um12262	-1.17532	12.6015	-14.8108	2.71e-07	AMP binding protein
I	KOG1221	15c00009	-0.432469	15.3334	-6.63121	0.22013	um05422	-2.40338	11.1349	-26.7613	1.04e-14	Acyl-CoA reductase
I	KOG1325	7d00244	-0.425651	15.4957	-6.59576	0.0930984	um11266	-0.944428	11.771	-11.1168	1.01e-05	lysophospholipase Plb2
I	KOG1393	15d00040	0.0112493	14.2359	0.160144	0.474632	um05362	-1.10509	14.563	-16.0935	1.33e-06	hydroxymethylglutaryl-CoA synthase
I	KOG1679	24d00001	-0.168455	14.1658	-2.38629	0.448843	um01433	-0.905909	14.8431	-13.4465	0.000391086	Methylglutaconyl-CoA hydratase, mitochondrial precursor
I	KOG3189	26d00094	0.551676	14.9216	8.23189	0.0163471	um04703	-0.557248	13.4336	-7.48585	0.0292162	Phosphomannomutase
J	KOG0004	27c00049	-0.0502632	15.487	-0.778425	0.651974	um04588	-0.365154	15.6286	-5.70684	0.135968	Ubiquitin/40S ribosomal protein S27a fusion
J	KOG0555	11c00074	-0.284249	14.1214	-4.01398	0.20355	um04442	-0.465108	13.1558	-6.11887	0.0279384	Asparaginyl-tRNA synthetase
J	KOG0746	10d00014	0.078569	15.0112	1.17942	0.522333	um11103	-0.0744073	14.8332	-1.1037	0.315553	large subunit ribosomal protein L3
J	KOG1035	3d00085	0.722625	14.2527	10.2993	0.00275291	um05045	-0.0710413	11.1874	-0.794764	0.477072	eIF-2alpha kinase GCN2
J	KOG1242	18d00090	1.06334	14.4776	15.3946	1.61e-05	um04152	-0.268994	14.0159	-3.77019	0.248006	elongation factor 3
J	KOG1627	12c00100	-0.506456	14.7747	-7.48274	0.0529281	um02442	-0.570632	14.7337	-8.40752	0.0297865	translation elongation factor eEF-1 subunit gamma
J	KOG1637	26d00022	0.0756169	14.0753	1.06433	0.382286	um04848	-0.129454	12.797	-1.65663	0.499157	Threonyl-tRNA synthetase
J	KOG2509	7c00338	-0.340502	14.114	-4.80583	0.192944	um11260	-0.56851	14.1317	-8.03404	0.0126341	serine-tRNA ligase
J	KOG2988	26d00033	-0.678159	14.819	-10.0496	0.00562811	um10700	-0.0354868	14.638	-0.519458	0.521997	60s ribosomal protein l30-1 (l32)
J	KOG3406	12c00057	-0.515436	15.1605	-7.81428	0.0353678	um01318	-0.221369	15.0247	-3.32599	0.333185	40S ribosomal protein S12
JT	KOG3791	14d00020	0.0421837	14.0099	0.590988	0.782978	um03348	-0.0392317	12.9456	-0.507878	0.537213	RNA binding protein
L	KOG0388	9c00407	0.246358	14.114	3.4771	0.338017	um00751	-0.21551	12.2741	-2.64521	0.277996	SNF2 family DNA-dependent ATPase
L	KOG1636	15c00019	-0.655847	14.1568	-9.28472	0.00375043	um05403	-0.824519	12.5923	-10.3826	0.00158241	DNA polymerase delta processivity factor (proliferating cell nuclear antigen)
M	KOG0916	22c00106	0.27917	14.29	3.98934	0.204581	um01639	-0.468876	12.979	-6.08554	0.0231379	1,3-beta-glucan synthase
M	KOG1268	14d00090	-0.0578284	14.9151	-0.862518	0.595108	um03199	-0.995263	14.4107	-14.3424	4.88e-06	glutamine-fructose-6-phosphate transaminase
M	KOG1371	20d00042	0.205491	14.0806	2.89343	0.225146	um11600	-0.508221	13.3713	-6.79557	0.0543324	UDP-glucose 4-epimerase/UDP-sulfoquinovose synthase
O	KOG0019	14d00118	-0.210551	15.1144	-3.18235	0.41535	um11952	-0.252503	14.7276	-3.71876	0.299792	Molecular chaperone (HSP90 family)
O	KOG0100	7d00285	-0.101343	14.2502	-1.44416	0.194122	um15034	-0.455387	14.3178	-6.52016	0.0281045	heat shock protein
O	KOG0102	7d00165	0.923301	14.7934	13.6588	0.00022331	um01209	-0.796973	13.2526	-10.562	0.00212309	heat shock protein
O	KOG0356	7c00018	0.83504	14.9172	12.4565	0.000857621	um05831	-0.616151	13.3907	-8.25067	0.0101999	HS60_AJECA Heat shock protein 60
O	KOG0404	10d00060	0.104858	14.2669	1.496	0.461865	um03763	-0.300011	13.4226	-4.02692	0.205193	thioredoxin-disulfide reductase
O	KOG0718	4c00028	-1.37585	14.4105	-19.8266	6.38e-07	um10780	-0.31681	14.0488	-4.4508	0.156818	ADL327Wp
O	KOG0730	7d00250	0.440111	14.5119	6.38683	0.0470754	um11271	-1.02009	13.7858	-14.0627	9.04e-06	MMS2
O	KOG0865	10d00079	-0.969642	14.8575	-14.4065	0.106584	um03726.2	-0.648244	15.7828	-10.2311	0.00616594	cyclophilin type peptidyl-prolyl cis-trans isomerase
O	KOG0940	9d00326	0.402586	14.3648	5.78305	0.138351	um00663	-1.15322	13.2679	-15.3008	1.93e-07	ubiquitin-protein ligase
O	KOG1153	11d00046	0.0591511	15.5205	0.918052	0.514953	um04400	-0.505807	15.4411	-7.81021	0.0472627	serine-type endopeptidase
O	KOG1339	3d00021	0.0247722	15.8931	0.393707	0.715156	um04926	-0.242082	15.4375	-3.73715	0.385953	endopeptidase
O	KOG1339	6c00060	-0.0357359	14.5703	-0.520682	0.827847	um02178	-0.116621	12.322	-1.437	0.394663	endopeptidase
O	KOG1339	10d00004	-0.652459	14.2973	-9.32842	0.0142465	um03860	-1.02342	13.915	-14.2409	7.22e-06	Aspartyl protease
O	KOG1357	7d00303	0.341219	14.0921	4.8085	0.160597	um10624.2	-0.274403	12.1061	-3.32194	0.271653	Serine palmitoyltransferase
O	KOG1439	9c00409	-0.393874	14.5034	-5.71252	0.199484	um00756	-0.33176	14.4655	-4.79908	0.124428	RAB GDP-dissociation inhibitor
O	KOG2012	24c00025	0.518972	14.491	7.52041	0.0485789	um06188	-0.456388	13.3533	-6.09429	0.0344258	ubiquitin activating enzyme
O	KOG2237	15d00064	0.24373	14.02	3.41708	0.252836	um10552	-0.259765	12.1301	-3.15097	0.188535	Predicted serine protease
O	KOG2754	3c00049	-0.423672	14.2543	-6.03913	0.0364021	um04994	-0.332561	13.2014	-4.39027	0.259749	dolichyl-diphosphooligosaccharide--protein glycosyltransferase
O	KOG3090	3c00068	0.574034	14.8133	8.50336	0.0191532	um05030	-0.193748	12.8417	-2.48806	0.373858	proteolysis and peptidolysis-related protein
OE	KOG1282	22d00223	0.260955	15.142	3.95137	0.231949	um01886	-0.0151939	14.323	-0.217621	0.567295	carboxypeptidase C
OR	KOG0001	6d00114	0.0634612	15.7239	0.997859	0.562888	um11911	-0.230767	15.725	-3.62881	0.326864	Ubiquitin and ubiquitin-like proteins
P	KOG0205	7d00168	-0.745077	14.82	-11.042	0.00827095	um01205	-0.93014	14.1897	-13.1984	0.000844234	plasma membrane H(+)-ATPase 1
P	KOG0252	9c00001	-0.021237	15.6779	-0.332953	0.373121	um06490	-1.7531	9.4118	-16.4998	1.75e-10	Inorganic phosphate transporter
P	KOG0682	27d00015	0.102148	14.314	1.46215	0.478521	um04523	-0.112469	14.3719	-1.6164	0.361166	ammonium transporter MEP1
P	KOG1558	9d00046	0.118614	15.5625	1.84593	0.542161	um00096	-2.2741	14.0004	-31.8383	9.83e-17	Fe2+/Zn2+ regulated transporter
P	KOG2825	10d00021	-0.307065	14.0076	-4.30123	0.224837	um03838	-0.947755	13.9812	-13.2508	3.28e-05	Putative arsenite-translocating ATPase
P	KOG3386	10c00078	-0.414557	15.4697	-6.41306	0.556522	um11588	-0.627542	15.8778	-9.96398	0.00230745	copper transporter
P	KOG3386	15d00034	-0.390216	15.4236	-6.01851	0.375051	um10210.2	-0.392857	15.4596	-6.07343	0.185901	copper transporter
PQ	KOG0039	9c00204	-0.568621	15.4477	-8.78389	0.0459991	um11604	-0.0316758	14.9687	-0.474147	0.691492	ferric-chelate reductase
PQ	KOG0039	10d00098	-0.0461409	15.8869	-0.733037	0.785557	um05979	-0.465196	15.8768	-7.38584	0.0701367	Ferric reductase, NADH/NADPH oxidase and related proteins
Q	KOG0054	24d00002	0.31836	15.2071	4.84134	0.165887	um01431	-1.14078	14.3277	-16.3448	7.2e-06	Multidrug resistance-associated protein/mitoxantrone resistance protein, ABC superfamily
Q	KOG0055	2c00016	0.470554	14.9685	7.04349	0.0252194	um05114	-0.970996	12.0999	-11.749	7.79e-06	ABC multidrug transporter Mdr4
Q	KOG0065	5c00008	0.00242255	15.7964	0.0382675	0.811616	um02796	-1.29145	13.5422	-17.4891	2.3e-08	ABC transporter
Q	KOG1178	2d00039	1.39321	14.4583	20.1435	1.26e-07	um10189	-1.76148	12.1339	-21.3736	7.39e-13	Ferrichrome siderophore peptide synthetase
Q	KOG1178	24c00001	0.204183	15.6709	3.19974	0.440036	um01434	-1.67264	12.623	-21.1138	9.1e-12	Non-ribosomal peptide synthetase/alpha-aminoadipate reductase and related enzymes
Q	KOG1178	22d00126	-0.00158661	14.1622	-0.0224699	0.397099	um01697	-1.00805	12.0968	-12.1942	1.7e-05	aminoadipate-semialdehyde dehydrogenase
Q	KOG1205	9c00063	0.129081	14.0328	1.81138	0.536757	um00095	-0.191558	12.8378	-2.45918	0.308113	Predicted dehydrogenase
Q	KOG1263	9c00069	0.168861	15.8711	2.68001	0.461916	um00105	-0.181835	11.9041	-2.16458	0.270991	Multicopper oxidases
Q	KOG1399	2c00040	0.553751	14.9519	8.27965	0.0559432	um10188	-1.72471	13.4947	-23.2744	2.7e-12	L-ornithine 5-monooxygenase
Q	KOG1599	9d00332	0.492837	14.0445	6.92164	0.0428188	um00672	-1.05142	13.3465	-14.0327	4.33e-06	uricase (Urate oxidase)
R	KOG0254	11c00057	0.152348	15.7831	2.40452	0.526014	um04410	-1.51931	13.6655	-20.7621	2.79e-10	Predicted transporter (major facilitator superfamily)
R	KOG0254	15c00062	0.604421	14.6966	8.88296	0.0926512	um05414	-1.61409	11.8913	-19.1938	1.67e-11	MFS toxin efflux pump (AflT), putative
R	KOG0254	19d00004	-0.00318513	15.9186	-0.0507028	0.693991	um03115	-0.332476	14.0745	-4.67944	0.103266	PaMMF1: MEL biosynthesis cluster
R	KOG0254	22c00244	0.628789	14.1299	8.88475	0.0175026	um01882	-1.0823	14.0603	-15.2174	2.68e-06	transporter
R	KOG0254	24d00003	-0.00765881	15.9558	-0.122202	0.665564	um11339	-0.775962	15.7844	-12.2481	0.00136991	hypothetical protein
R	KOG0381	7d00118	-0.383457	14.6518	-5.61834	0.0740818	um10132	-0.275882	13.4773	-3.71815	0.209329	nonhistone protein 6
R	KOG0605	3d00042	-0.430368	14.5323	-6.25422	0.0695437	um04956	-0.0866864	12.9004	-1.11829	0.42513	serine/threonine-protein kinase orb6
R	KOG0605	22d00034	0.620881	14.1079	8.75934	0.0120068	um11677.2	-0.219645	12.6364	-2.77551	0.429875	hypothetical protein
R	KOG1238	3c00030	-0.0345296	15.9532	-0.550858	0.731128	um11554	-3.13255	13.3286	-41.7524	1.46e-22	hypothetical protein
R	KOG1238	8c00030	0.274488	14.456	3.96799	0.203696	um03615	-2.04738	13.651	-27.9488	1.35e-14	Glucose dehydrogenase/choline dehydrogenase/mandelonitrile lyase (GMC oxidoreductase family)
R	KOG1238	22d00133	-0.805337	14.2234	-11.4547	0.0020777	um01711	-0.813074	14.8256	-12.0543	0.000565478	beta-alanine synthase, putative
R	KOG1577	13d00061	-1.04702	14.3165	-14.9896	0.00436969	um11741	-1.2326	15.0522	-18.5533	8.76e-07	Aldehyde reductase I
R	KOG1674	5c00059	-0.186867	14.1673	-2.6474	0.345979	um11928	-0.0785883	14.1326	-1.11066	0.310153	g1/s-specific cyclin pcl1 (cyclin hcs26)
R	KOG1721	3d00007	0.362611	14.0342	5.08895	0.217825	um04909	-0.03219	12.1673	-0.391664	0.508152	DNA-binding protein cre-1
R	KOG1721	9c00151	-0.0631845	14.1937	-0.896823	0.738206	um00264	-0.938119	10.7399	-10.0753	0.000223588	specific RNA polymerase II transcription factor
R	KOG2753	12d00034	-0.270166	14.1488	-3.82253	0.264755	um01355	-0.051337	13.5159	-0.693865	0.515948	translation initiation factor eIF3m
R	KOG2775	20d00053	-0.101659	14.5208	-1.47616	0.600558	um06034	-0.396324	12.9303	-5.12457	0.081545	Metallopeptidase
R	KOG2899	9c00420	0.066058	15.5368	1.02633	0.502239	um00784.2	-0.132001	12.1546	-1.60442	0.557061	hypothetical protein
R	KOG2940	24d00052	1.32373	14.9553	19.7968	1.23e-06	um10976	-1.03971	11.9232	-12.3967	3.62e-05	Predicted methyltransferase
R	KOG3399	22d00101	-0.548333	14.0836	-7.7225	0.0459479	um11134	-0.125273	12.8694	-1.61218	0.57801	Yippee-type zinc-binding protein
R	KOG4155	8c00074	0.202989	14.2221	2.88692	0.273538	um03498	-0.239973	11.8594	-2.84595	0.342742	trp-asp repeats containing protein
R	KOG4711	24c00007	-0.479173	14.3599	-6.88086	0.0471067	um11297	-0.793333	11.6616	-9.25154	0.000230295	Predicted membrane protein
R	KOG4812	19d00035	-0.0496018	14.5146	-0.71995	0.598421	um03045.2	-0.147578	12.8028	-1.88942	0.499693	metal ion transport-related protein
S	KOG0296	1d00005	0.119016	14.1454	1.68353	0.507499	um06362	-0.309262	11.6474	-3.60209	0.307699	ribosomal large subunit assembly
S	KOG0396	3c00019	-0.445943	14.2182	-6.3405	0.0473827	um11767	-0.108366	12.4152	-1.34539	0.345411	negative regulation of gluconeogenesis, putative
S	KOG1843	9c00361	-0.175809	14.0071	-2.46258	0.449391	um00656	-0.0327152	11.574	-0.378644	0.690582	hypothetical protein
S	KOG3870	7c00115	-0.0886297	15.0502	-1.33389	0.531585	um02347	-0.785283	14.6684	-11.5188	0.00358373	hypothetical protein
S	KOG4149	8d00037	0.276695	14.3494	3.97042	0.344588	um03631	-0.414835	11.6595	-4.83677	0.0651399	hypothetical protein
T	KOG0698	11c00007	0.182639	14.4231	2.63421	0.362765	um04320	-0.386846	13.1991	-5.10602	0.177903	Serine/threonine protein phosphatase
TBLD	KOG0889	3c00016	0.67591	14.295	9.66212	0.0140026	um12008	-0.098947	12.1227	-1.19951	0.616383	Histone acetyltransferase SAGA, TRRAP/TRA1 component, PI-3 kinase superfamily
U	KOG0092	12c00123	-0.449878	14.4957	-6.52127	0.0579069	um02485	-0.488842	13.7314	-6.71248	0.048735	GTPase Rab5/YPT51 and related small G protein superfamily GTPases
U	KOG0096	12c00032	-0.043318	14.35	-0.621612	0.704425	um01364	-0.578455	14.4167	-8.33939	0.00707587	GTPase Ran/TC4/GSP1 (nuclear protein transport pathway), small G protein superfamily
U	KOG0276	12c00016	0.145757	14.171	2.06552	0.498687	um11327	-0.539657	13.0219	-7.02736	0.019406	ER to Golgi transport-related protein
U	KOG0307	25d00070	0.235496	14.0451	3.30757	0.381292	um05747	-0.332562	12.4565	-4.14257	0.147475	structural molecule
U	KOG0547	7c00027	0.702622	14.2122	9.98581	0.0302807	um11021	-0.145119	12.416	-1.8018	0.471784	Translocase of outer mitochondrial membrane complex, subunit TOM70/TOM72
U	KOG0810	18c00039	-0.346675	14.7704	-5.12054	0.229357	um04228	-0.150465	13.3025	-2.00155	0.486126	SNARE protein Syntaxin 1 and related proteins
U	KOG0985	13c00025	0.62618	14.3421	8.98076	0.00514879	um03921	-0.833549	13.7272	-11.4423	0.000507548	clathrin heavy chain 1
U	KOG2580	27d00055	0.463051	14.0353	6.49904	0.0547556	um04594	-0.149017	11.635	-1.73381	0.409587	import inner membrane translocase subunit tim44
U	KOG3771	22d00155	-0.457647	14.2064	-6.50154	0.076019	um01748	-0.320704	12.3665	-3.96597	0.236847	Hob1p
V	KOG1502	13d00094	-0.0772523	14.1037	-1.08954	0.608226	um04057	-0.35856	13.3032	-4.76999	0.104118	Flavonol reductase/cinnamoyl-CoA reductase
V	KOG1515	3d00093	-0.152411	14.3113	-2.1812	0.45269	um05057	-0.475765	11.6705	-5.5524	0.0442768	Arylacetamide deacetylase
Z	KOG0160	27d00033	0.437163	14.2834	6.24417	0.0639144	um04555	-0.665579	12.4333	-8.27532	0.00400073	Myosin-2 (Class V unconventional myosin MYO2)
Z	KOG0676	24d00037	-0.129133	15.814	-2.04211	0.573377	um11232	-0.491336	15.7253	-7.7264	0.0252232	Actin
Z	KOG0836	9d00202	-0.734693	14.1664	-10.408	0.0150697	um00423	-0.0514657	13.6905	-0.704594	0.382425	F-actin capping
Z	KOG1375	7c00016	-0.340602	15.5374	-5.29207	0.176929	um05828	-0.294278	15.6002	-4.5908	0.228766	beta1-tubulin
Z	KOG1376	7c00155	-0.0699121	15.6979	-1.09747	0.677594	um01221	-0.471778	15.8768	-7.49032	0.0305386	alpha tubulin
		2c00009	-0.727437	14.1554	-10.2972	0.00187943	um05100	-0.479211	13.3125	-6.3795	0.0455383	RPEL repeat protein	RPEL repeat
		2d00007	-0.535725	14.5182	-7.77775	0.0221016	um05102	-0.418475	13.8592	-5.79972	0.195996	hypothetical protein	NADH-ubiquinone oxidoreductase B12 subunit family
		3c00004	-0.127037	15.7814	-2.00482	0.556221	um04912	-1.69211	12.5809	-21.2882	8.35e-10	hypothetical protein
		3c00018	-0.769472	15.2455	-11.731	0.00595156	um15100	-1.2243	13.1226	-16.066	3.45e-08	hypothetical protein
		3c00069	-0.457996	15.6303	-7.15861	0.143461	um05036	-1.91283	14.7875	-28.286	1.21e-12	endo-1,3(4)-beta-glucanase
		3d00092	0.146737	15.7332	2.30864	0.407229	um12298	-0.497349	10.5888	-5.26634	0.131156	cytoplasm protein	Domain of unknown function (DUF2427); Protein of unknown function (Ytp1)
		4d00029	-0.262929	14.9052	-3.91901	0.367822	um10777	-0.363376	15.4668	-5.62028	0.115156	hypothetical protein	Bacterial signalling protein N terminal repeat
		4d00042	0.964778	14.7056	14.1876	0.000145947	um06344	-0.308477	14.4493	-4.45728	0.152993	hypothetical protein	MmgE/PrpD family
		5c00044	0.471372	15.0073	7.07403	0.12465	um02717	-0.142258	13.1466	-1.87021	0.270887	hypothetical protein
		5c00062	-0.451267	14.0244	-6.32875	0.105548	um11922	-0.338222	10.086	-3.4113	0.140916	chitin deacetylase-like mannoprotein MP98	Polysaccharide deacetylase
		5c00122	-0.716485	14.0125	-10.0397	0.00154683	um02578	-0.490514	12.8585	-6.30728	0.0227392	hypothetical protein	Heterokaryon incompatibility protein Het-C
		5d00063	0.709632	14.0311	9.95695	0.00170038	um02687	-0.0174526	12.2124	-0.213137	0.667654	hypothetical protein	Protein of unknown function (DUF2408)
		5d00082	-0.0659055	15.9266	-1.04965	0.719345	um02642	-1.21854	13.5625	-16.5263	4.74e-08	hypothetical protein	Nitroreductase family
		5d00091	0.602454	15.2593	9.19302	0.00693292	um02626	-4.44167	11.1123	-49.3571	6.36e-31	hypothetical protein	L-lysine 6-monooxygenase (NADPH-requiring)
		6c00043	-0.610985	14.1261	-8.63085	0.0124048	um02207	-1.79613	11.888	-21.3525	7.05e-13	hypothetical protein	Glycosyl hydrolase family 88
		6c00052	0.650841	14.4614	9.41206	0.0229761	um02191	-1.90311	12.8167	-24.3916	9.75e-14	hypothetical protein	Basic leucine zipper transcription factor; Minimal binding motif of Hap4 for binding to Hap2/3/5
		6c00063	-0.334242	14.0557	-4.69801	0.0874976	um02175	-1.99033	11.8778	-23.6407	1.09e-14	3-phytase B precursor	Histidine phosphatase superfamily (branch 2)
		6d00060	-0.797716	15.2428	-12.1594	0.000736645	um02190.2	-0.209394	11.2829	-2.36257	0.508645	hypothetical protein
		6d00070	-1.19528	14.5985	-17.4492	2.32e-05	um12096	-0.739905	10.7508	-7.95454	0.000855757	hypothetical protein	RTA1 like protein
		6d00096	-0.465331	14.128	-6.57421	0.101776	um11464	-0.376068	11.8136	-4.4427	0.183157	hypothetical protein	LysM domain
		6d00097	-0.163717	14.6685	-2.40148	0.4331	um02092	-2.5369	11.9728	-30.3738	3.75e-19	hypothetical protein	Helix-loop-helix DNA-binding domain
		7c00074	-0.272469	15.6796	-4.2722	0.429782	um12184	-0.472966	15.3465	-7.25838	0.0302995	riboflavin aldehyde-forming enzyme
		7c00195	-0.17934	15.3589	-2.75446	0.394376	um01143	-1.00883	15.6016	-15.7393	3.59e-05	chitin deacetylase	Polysaccharide deacetylase
		7c00246	0.045339	14.3606	0.651093	0.587562	um11270	-0.638293	14.6772	-9.36835	0.0143857	delta-12 fatty acid desaturase	Fatty acid desaturase
		7c00281	-0.0704353	15.8943	-1.11952	0.591276	um00967	-0.558828	15.799	-8.82891	0.0238507	hypothetical protein
		7d00099	-0.46933	14.1518	-6.64187	0.0327521	um02321	-0.214179	10.25	-2.19532	0.42357	conserved hypothetical protein	Lecithin:cholesterol acyltransferase
		7d00186	-0.145038	15.8779	-2.3029	0.58535	um01165	-3.03047	11.1525	-33.7973	3.32e-21	cytoplasm protein	Cellulase (glycosylhydrolase family 5)
		7d00257	-1.514	14.85	-22.483	2.18e-07	um01022	-0.268934	13.3546	-3.59151	0.169802	hypothetical protein
		7d00292	-0.294793	15.776	-4.65067	0.303705	um00961	-0.605945	15.5892	-9.44619	0.00339903	hypothetical protein
		8d00089	0.296377	14.1484	4.19327	0.202248	um03456	-0.238903	13.3137	-3.18069	0.432378	hypothetical protein
		8d00103	0.0157786	14.6612	0.231333	0.54882	um03418	-0.77018	12.9554	-9.978	0.000550058	hypothetical protein
		9c00025	-0.27062	14.1511	-3.82959	0.19552	um00036	-0.188956	14.6567	-2.76947	0.404971	hypothetical protein
		9c00139	-0.713073	15.1441	-10.7988	0.00888866	um00235	-0.198812	11.2405	-2.23475	0.128878	cellulase	Cellulase (glycosylhydrolase family 5)
		9c00359	-0.773811	14.6623	-11.3458	0.000475255	um15012	-0.36492	11.9742	-4.36964	0.177287	hypothetical protein
		9d00013	-0.692007	14.7217	-10.1875	0.010872	um00001	-0.259035	12.0777	-3.12856	0.292445	hypothetical protein
		9d00039	-1.23571	14.1785	-17.5206	7.48e-06	um00082	-1.49733	9.85143	-14.7509	2.42e-09	hypothetical protein
		9d00057	-0.0305409	15.9279	-0.486453	0.726427	um10023	-0.31674	12.0906	-3.82957	0.150517	hypothetical protein	Iron permease FTR1 family
		9d00147	0.235635	14.0965	3.32163	0.33929	um12149	-0.127812	9.5194	-1.21669	0.261999	hypothetical protein
		9d00156	-0.667345	15.4342	-10.3	0.00363777	um00326	-0.290076	14.727	-4.27196	0.193303	nucleus protein	Phosphatidylethanolamine-binding protein
		9d00233	0.147191	14.4389	2.12528	0.497299	um00480	-0.334051	12.3776	-4.13473	0.106469	hypothetical protein
		9d00313	-0.0326945	14.1111	-0.461356	0.607709	um00638	-0.129908	14.1356	-1.83633	0.57959	chitin deacetylase	Polysaccharide deacetylase
		9d00354	-0.11547	14.9524	-1.72654	0.49158	um11166.2	-1.37167	13.5682	-18.6112	2.75e-07	hypothetical protein	Heparinase II/III-like protein
		9d00365	-0.983116	14.8736	-14.6224	2.94e-05	um11173	-0.196905	13.5019	-2.65859	0.406814	hypothetical protein
		10c00033	0.659303	14.2924	9.423	0.00352038	um15083.2	-0.12477	11.5512	-1.44124	0.130998	hypothetical protein
		12d00003	-0.966378	14.5611	-14.0715	3.19e-05	um01429	-0.893519	12.2627	-10.957	0.000105618	hypothetical protein	High-affinity nickel-transport protein
		12d00078	0.13787	14.7395	2.03213	0.445571	um02411	-0.885239	13.9082	-12.3121	8.27e-05	glyoxal oxidase precursor	Glyoxal oxidase N-terminus; Domain of unknown function (DUF1929)
		12d00131	-0.151444	14.1543	-2.14358	0.484169	um02489	-0.014807	14.224	-0.210615	0.509466	hypothetical protein	Lipase (class 3)
		13c00034	0.284125	14.3815	4.08614	0.139921	um03933	-0.167299	13.6888	-2.29012	0.31272	hypothetical protein	WW domain
		13c00035	0.545671	14.3709	7.8418	0.086476	um03929	-0.526684	12.496	-6.58145	0.0500153	mitochondrion protein	Hypoxia induced protein conserved region
		13c00037	-1.24078	15.261	-18.9356	0.000210476	um03924	-2.01375	15.3421	-30.8952	3.63e-10	hypothetical protein
		14d00019	-0.540336	15.2923	-8.26295	0.101544	um03349	-0.649192	15.6141	-10.1365	0.00624517	88 kDa immunoreactive mannoprotein MP88
		14d00102	0.127549	14.5203	1.85206	0.326458	um03192	-0.037649	13.3706	-0.50339	0.563113	hypothetical protein
		15c00011	0.0263034	15.5925	0.410136	0.648609	um10221	-0.472898	12.4315	-5.87884	0.0859608	hypothetical protein	Domain of unknown function (DUF1996)
		15d00022	0.027653	15.7839	0.436472	0.516255	um05391	-0.361618	13.9582	-5.04752	0.235984	hypothetical protein
		15d00037	0.0193337	15.9543	0.308456	0.838687	um05366	-0.517456	15.8402	-8.19663	0.0101412	hypothetical protein
		16c00026	0.381494	14.2914	5.45207	0.219941	um05490	-0.534863	12.1749	-6.51191	0.0337091	hypothetical protein
		18c00040	0.161864	14.3753	2.32683	0.408775	um04227	-0.221892	12.6807	-2.81373	0.32439	hypothetical protein	Mitochondrial domain of unknown function (DUF1713)
		18d00063	-0.248907	15.5003	-3.85812	0.251338	um04190	-0.733381	15.8222	-11.6037	0.00139256	hypothetical protein	Perilipin family
		19c00001	0.544415	15.6947	8.54443	0.138585	um03117.2	-2.22842	11.5292	-25.6919	2.39e-17	PaEMT1: MEL biosynthesis cluster
		19c00002	-0.95392	14.8821	-14.1963	0.000154144	um03114	-1.18719	11.0197	-13.0824	2.55e-06	PaMAT1: MEL biosynthesis cluster
		19c00089	0.45204	15.0363	6.79702	0.0586494	um10326.2	-0.0129656	11.6768	-0.151398	0.501628	mannose-1-phosphate guanylyltransferase	Nucleotidyl transferase
		19d00003	-0.0445217	15.9152	-0.70857	0.623659	um03116	-1.96754	13.179	-25.9303	3.36e-14	PaMAC1: MEL biosynthesis cluster
		19d00009	-1.47753	14.2942	-21.12	4.27e-07	um03103	-0.739116	14.6491	-10.8274	0.00176444	hypothetical protein	Ribose/galactose isomerase
		19d00013	-0.378893	14.5297	-5.5052	0.169158	um11946	-0.600308	13.6879	-8.21693	0.00976271	hypothetical protein	Flavin containing amine oxidoreductase
		20c00011	-0.411284	14.0261	-5.7687	0.139337	um06118	-0.179929	10.9493	-1.9701	0.438734	tripeptidyl peptidase SED3	Pro-kumamolisin, activation domain
		20d00009	0.141576	15.2895	2.16462	0.507656	um06119	-0.725014	9.4876	-6.87865	0.0242804	hypothetical protein	Pectinacetylesterase
		20d00022	0.305104	15.1163	4.61205	0.114915	um06098	-1.4064	13.8796	-19.5202	3.14e-09	extracellular elastinolytic metalloproteinase	Fungalysin metallopeptidase (M36); Fungalysin/thermolysin propeptide motif
		22c00171	0.326982	14.3109	4.67942	0.090373	um01756.2	-0.125745	14.1384	-1.77784	0.565235	hypothetical protein	Permease family
		22c00200	-0.326253	15.7232	-5.12976	0.190713	um15089	-0.115088	15.245	-1.75451	0.628118	hypothetical protein	Glycosyl hydrolase catalytic core
		22d00036	-0.230754	14.3178	-3.30389	0.319428	um01499	-0.0104907	12.0475	-0.126386	0.437101	hypothetical protein
		22d00041	-0.423526	14.0392	-5.94595	0.0488795	um01507	-0.844496	11.7265	-9.90295	6.11e-05	hypothetical protein
		22d00044	-0.435559	15.6907	-6.83422	0.0475606	um01513	-1.12771	14.4609	-16.3076	2.19e-06	hypothetical protein	Lytic transglycolase
		22d00063	-0.653626	15.5547	-10.1669	0.00633793	um01547	-0.631772	14.9508	-9.4455	0.0277214	hypothetical protein	Enoyl-CoA hydratase/isomerase; Formyl transferase, C-terminal domain
		22d00122	0.556875	14.684	8.17717	0.0559001	um01677	-0.406057	9.46785	-3.84449	0.169471	hypothetical protein
		22d00271	-1.30454	14.9735	-19.5335	1.52e-06	um01976	-1.28199	11.5841	-14.8507	2.46e-08	hypothetical protein
		24c00002	0.0199972	15.8782	0.317519	0.659856	um01432	-1.43385	14.7978	-21.2179	3.12e-09	hypothetical protein
		24c00009	-0.788207	15.3309	-12.0839	0.00877487	um06162	-0.206734	14.7878	-3.05715	0.395886	88 kDa immunoreactive mannoprotein MP88
		24c00012	-0.0503897	14.1849	-0.714772	0.362926	um06152	-0.0280405	12.5767	-0.352656	0.493462	hypothetical protein
		24c00061	-0.524326	15.4066	-8.07807	0.15626	um10975.2	-0.489154	14.8954	-7.28612	0.0306502	conserved hypothetical protein	Glycosyl hydrolase catalytic core
		24d00038	-0.448419	15.4886	-6.94539	0.104069	um06218	-0.530087	14.7893	-7.83959	0.0665576	hypothetical protein	Transglycosylase SLT domain
		25d00038	0.143351	15.64	2.24201	0.267639	um05689	-2.49995	13.4303	-33.575	3.02e-17	oxidoreductase	Pyridine nucleotide-dislphide oxidoreductase
		26d00040	-0.0179548	14.1378	-0.253843	0.690828	um10694	-0.10358	10.8201	-1.12075	0.428922	hypothetical protein	Protein of unknown function (DUF2985)
		26d00073	0.193515	14.2324	2.75419	0.319474	um04743	-0.379022	11.9816	-4.54128	0.1178	ketol-acid reductoisomerase	SPFH domain/band 7 family; DHH family; Acetohydroxy acid isomeroreductase, catalytic domain; DHHA2 domain; Acetohydroxy acid isomeroreductase, NADPH-binding domain

## Sheet: Sheet1
um11498	0.258372
um01388	0.494675
um01505	0.385691
um05143	0.0735119
um03854	3.02e-05
um01054	0.000506096
um06105	0.0060511
um00594	1.41e-05
um00919	0.00480469
um04988	0.0090061
um01005	2e-08
um10787	0.343356
um10397	0.207591
um01619	0.382239
um10926	0.0485442
um10213	0.242235
um00403	0.290701
um03006	0.0120912
um06070	0.00299206
um00813	5.41e-11
um03669	0.133095
um01967	0.0399997
um06182	0.0260278
um11353	0.00473684
um01169	0.274093
um10644	0.201286
um03599	0.284912
um01233	2.16e-05
um10659	0.00533837
um01329	0.023222
um01328	0.125809
um02783	0.0138835
um10357	0.300364
um05671	1.2e-08
um00595	4.67e-07
um04872	2.14e-05
um02801	1.96e-15
um02158	0.000225505
um04577	3.22e-23
um04156	0.804185
um10586	0.461953
um10708	0.504751
um01232	1.29e-11
um02376	0.36093
um10788.2	0.00504161
um03851	0.262201
um10533	0.509193
um02300	0.0309263
um04967	3.49e-08
um00486	7.67e-06
um10167	0.00311344
um04871	9.7e-09
um11945	0.281727
um10870	0.00883472
um00157	4.52e-11
um15008	0.192645
um04659	0.490184
um00374	9.31e-21
um05584	0.227839
um02577	0.00381624
um03356	5.47e-06
um10419	2.41e-19
um00797	1.31e-06
um03811	0.258813
um00674	0.123644
um05019	1.19e-12
um03824	0.000286154
um04004	0.0840025
um03775	0.0228457
um04324	0.538211
um05355	0.00144808
um05549	1.12e-06
um05880	8.88e-07
um12262	2.71e-07
um05422	1.04e-14
um11266	1.01e-05
um05362	1.33e-06
um01433	0.000391086
um04703	0.0292162
um04588	0.135968
um04442	0.0279384
um11103	0.315553
um05045	0.477072
um04152	0.248006
um02442	0.0297865
um04848	0.499157
um11260	0.0126341
um10700	0.521997
um01318	0.333185
um03348	0.537213
um00751	0.277996
um05403	0.00158241
um01639	0.0231379
um03199	4.88e-06
um11600	0.0543324
um11952	0.299792
um15034	0.0281045
um01209	0.00212309
um05831	0.0101999
um03763	0.205193
um10780	0.156818
um11271	9.04e-06
um03726.2	0.00616594
um00663	1.93e-07
um04400	0.0472627
um04926	0.385953
um02178	0.394663
um03860	7.22e-06
um10624.2	0.271653
um00756	0.124428
um06188	0.0344258
um10552	0.188535
um04994	0.259749
um05030	0.373858
um01886	0.567295
um11911	0.326864
um01205	0.000844234
um06490	1.75e-10
um04523	0.361166
um00096	9.83e-17
um03838	3.28e-05
um11588	0.00230745
um10210.2	0.185901
um11604	0.691492
um05979	0.0701367
um01431	7.2e-06
um05114	7.79e-06
um02796	2.3e-08
um10189	7.39e-13
um01434	9.1e-12
um01697	1.7e-05
um00095	0.308113
um00105	0.270991
um10188	2.7e-12
um00672	4.33e-06
um04410	2.79e-10
um05414	1.67e-11
um03115	0.103266
um01882	2.68e-06
um11339	0.00136991
um10132	0.209329
um04956	0.42513
um11677.2	0.429875
um11554	1.46e-22
um03615	1.35e-14
um01711	0.000565478
um11741	8.76e-07
um11928	0.310153
um04909	0.508152
um00264	0.000223588
um01355	0.515948
um06034	0.081545
um00784.2	0.557061
um10976	3.62e-05
um11134	0.57801
um03498	0.342742
um11297	0.000230295
um03045.2	0.499693
um06362	0.307699
um11767	0.345411
um00656	0.690582
um02347	0.00358373
um03631	0.0651399
um04320	0.177903
um12008	0.616383
um02485	0.048735
um01364	0.00707587
um11327	0.019406
um05747	0.147475
um11021	0.471784
um04228	0.486126
um03921	0.000507548
um04594	0.409587
um01748	0.236847
um04057	0.104118
um05057	0.0442768
um04555	0.00400073
um11232	0.0252232
um00423	0.382425
um05828	0.228766
um01221	0.0305386
um05100	0.0455383
um05102	0.195996
um04912	8.35e-10
um15100	3.45e-08
um05036	1.21e-12
um12298	0.131156
um10777	0.115156
um06344	0.152993
um02717	0.270887
um11922	0.140916
um02578	0.0227392
um02687	0.667654
um02642	4.74e-08
um02626	6.36e-31
um02207	7.05e-13
um02191	9.75e-14
um02175	1.09e-14
um02190.2	0.508645
um12096	0.000855757
um11464	0.183157
um02092	3.75e-19
um12184	0.0302995
um01143	3.59e-05
um11270	0.0143857
um00967	0.0238507
um02321	0.42357
um01165	3.32e-21
um01022	0.169802
um00961	0.00339903
um03456	0.432378
um03418	0.000550058
um00036	0.404971
um00235	0.128878
um15012	0.177287
um00001	0.292445
um00082	2.42e-09
um10023	0.150517
um12149	0.261999
um00326	0.193303
um00480	0.106469
um00638	0.57959
um11166.2	2.75e-07
um11173	0.406814
um15083.2	0.130998
um01429	0.000105618
um02411	8.27e-05
um02489	0.509466
um03933	0.31272
um03929	0.0500153
um03924	3.63e-10
um03349	0.00624517
um03192	0.563113
um10221	0.0859608
um05391	0.235984
um05366	0.0101412
um05490	0.0337091
um04227	0.32439
um04190	0.00139256
um03117.2	2.39e-17
um03114	2.55e-06
um10326.2	0.501628
um03116	3.36e-14
um03103	0.00176444
um11946	0.00976271
um06118	0.438734
um06119	0.0242804
um06098	3.14e-09
um01756.2	0.565235
um15089	0.628118
um01499	0.437101
um01507	6.11e-05
um01513	2.19e-06
um01547	0.0277214
um01677	0.169471
um01976	2.46e-08
um01432	3.12e-09
um06162	0.395886
um06152	0.493462
um10975.2	0.0306502
um06218	0.0665576
um05689	3.02e-17
um10694	0.428922
um04743	0.1178
