# Supplementary material for: Targeted transcriptomic study of the implication of central metabolic pathways in mannosylerythritol lipids biosynthesis in Pseudozyma antarctica T-34
Source: PLoS One. 2020 Jan 10;15(1):e0227295. doi: 10.1371/journal.pone.0227295 (PMC6953796; doi:10.1371/journal.pone.0227295)
Supplement: S2 Table — (XLSX) [file pone.0227295.s002.xlsx]

## Sheet: STable2
S2 Table
Description of enzymes (Predicted lipogenesis pathway)	EC number	S. cerevisiae/other model fungi			Type *3	P. antarctica
		Gene name *1	reference gene	Ref.*2		Gene	Transcriptomic analysis
							M-val	A-val	t-val	p-val
Mitochondrial beta-oxidation
3-Hydroxyacyl-CoA dehydrogenase (LCHAD)	EC1.1.1.35	NI	AO090206000053	Vorapreeda et al.	Plural	6c00105	-0.218239	12.1594	-1.3217	0.261129
3-Hydroxyacyl-CoA dehydrogenase (LCHAD)	EC1.1.1.35	NI	AO090206000053	Vorapreeda et al.	Plural	7c00216	0.445437	9.71061	2.68489	0.060354
3-Hydroxyacyl-CoA dehydrogenase (zHAD)	EC1.1.1.35	NI	RO3G_10340	Vorapreeda et al.	ND	no
Acetyl-CoA acetyltransferase	EC2.3.1.9	NI	AO090103000406	Vorapreeda et al.	BBH	8d00008	0.802794	11.46	4.7317	9.3e-05
Acyl-CoA dehydrogenase	EC1.3.99.-	NI	AO090005000482	Vorapreeda et al.	BBH	9c00077	0.168656	11.278	1.01254	0.230009
Acyl-CoA dehydrogenase	EC1.3.99.-	NI	AO090023000711	Vorapreeda et al.	BBH	10c00046	0.675461	13.8152	4.06132	0.005673
Enoyl-CoA dehydratase	EC4.2.1.17	NI	AO090011000537	Vorapreeda et al.	Plural	3d00051	0.288958	11.2725	1.70319	0.028576
Enoyl-CoA dehydratase	EC4.2.1.17	NI	AO090011000537	Vorapreeda et al.	Plural	22d00252	-0.13022	9.95858	-0.771253	0.248352
Enoyl-CoA dehydratase	EC4.2.1.17	NI	AO090011000537	Vorapreeda et al.	Plural	24d00001	-0.187689	14.1658	-1.11114	0.3478
Enoyl-CoA dehydratase	EC4.2.1.17	NI	AO090011000537	Vorapreeda et al.	Plural	26c00098	0.357347	10.421	2.17696	0.005163
Peroxisomal beta-oxidation
3-Ketoacyl thiolase	EC2.3.1.16	POT1	YIL160C	SGD	Plural	5c00047	0.951766	15.3959	5.73066	3.7e-05
3-Ketoacyl thiolase	EC2.3.1.16	POT1	YIL160C	SGD	Plural	7d00227	0.397956	14.2481	2.38273	0.09012
3-Ketoacyl thiolase	EC2.3.1.16	POT1	YIL160C	SGD	Plural	22d00199	0.102388	11.354	0.618981	0.49925
Acyl-CoA thioesterase	EC3.1.2.2	TSE1	YJR019C	SGD	BBH	9c00187	0.426949	12.8457	2.57634	0.035032
Acyl-coenzyme A-binding protein	NI	ACB1	YGR037C	SGD	Plural	19c00079	0.066139	9.04817	0.391675	0.578245
Acyl-coenzyme A-binding protein	NI	ACB1	YGR037C	SGD	Plural	24c00031	0.305217	11.9343	1.83631	0.17001
Delta3-Delta2-Enoyl-CoA isomerase	EC5.3.3.8	ECI1	YLR284C	SGD	NI	no
Delta3,5-Delta2,4-Dienoyl-CoA isomerase	EC5.3.3.8	DCI1	YOR180C	SGD	NI	no
Fatty acyl-coenzyme A oxidase	EC1.3.3.6	POX1	YGL205W	SGD	Plural	3d00016	0.851053	15.2905	5.13235	2.1e-05
Fatty acyl-coenzyme A oxidase	EC1.3.3.6	POX1	YGL205W	SGD	Plural	6c00042	1.42078	14.6691	8.44698	0
Fatty acyl-coenzyme A oxidase	EC1.3.3.6	POX1	YGL205W	SGD	Plural	22d00267	0.358986	12.1766	2.15779	0.1907
Fatty acyl-coenzyme A oxidase	EC1.3.3.6	POX1	YGL205W	SGD	Plural	24c00068	1.03661	12.0762	6.26577	0
Fatty acyl-coenzyme A synthetase	EC6.2.1.3	FAA1	YOR317W	SGD	BBH	10c00058	0.338821	14.6566	2.03358	0.057784
Fatty acyl-coenzyme A synthetase	EC6.2.1.3	FAT1	YBR041W	SGD	BBH	5d00115	0.315714	12.7922	1.87558	0.199828
Fatty acyl-coenzyme A synthetase	EC6.2.1.3	FAA2	YER015W	SGD	BBH	16c00012	1.01122	14.9314	6.06389	0.000158
Peroxisomal multifunctional b-oxidation protein	EC4.2.1.74	FOX2	YKR009C	SGD	BBH	9d00080	0.382783	12.6813	2.31315	0.067721
Fatty acid synthesis
Acetyl-CoA carboxylase	EC6.4.1.2	ACC1	YNR016C	SGD	BBH	27c00072	0.317704	13.7598	1.9212	0.190861
Acyl-CoA thioesterase	EC3.1.2.27	NI	AO090012000721	Tamano et al	BBH	25c00010	-0.387234	12.6612	-2.33036	0.043409
Acyl-coenzymeA:ethanol O-acyltransferase	EC2.3.1.84	EHT1	YBR177C	SGD	Homolog	6d00054	0.483671	12.4131	2.91079	0.027013
Fatty acid delta 6 desaturase	EC1.14.19.3	NI	A2R895	Brenda	Homolog	12c00140	-0.326222	12.3366	-1.95944	0.168551
Fatty acid delta 9 desaturase	EC1.14.19.1	OLE1	YGL055W	SGD	BBH	7d00295	-3.78546	12.5916	-22.8212	0
Fatty acid delta 12 desaturase	EC1.14.19.6	NI	Q5AWX6	Brenda	Homolog	7c00246	0.016065	14.3606	0.103908	0.488259
Fatty acid elongase	EC2.3.1.-	ELO1	YJL196C	SGD	Homolog	13c00047	-1.41251	13.5295	-8.48879	0
Fatty acid synthase	EC2.3.1.86	FAS1	YKL182W	SGD	Single	19c00074	-0.505636	13.8302	-3.01754	0.031533
Glycolysis
Aldolase A fructose-bisphosphate	EC4.1.2.13	FBA1	YKL060C	SGD	Plural	6c00018	0.30558	11.784	1.82813	0.165057
Aldolase A fructose-bisphosphate	EC4.1.2.13	FBA1	YKL060C	SGD	Plural	9d00334	0.325346	14.7726	1.93924	0.20971
Enolase	EC4.2.1.11	ENO1	YGR254W	SGD	BBH	14d00015	0.195417	15.5506	1.17644	0.348552
Fructose-bisphosphatase	EC3.1.3.11	FBP1	YLR377C	SGD	BBH	5d00053	0.400285	11.6654	2.33363	0.162182
Glucokinase	EC2.7.1.2	GLK1	YCL040W	SGD	BBH	6d00069	-0.013604	11.2723	-0.08736	0.250833
Glucose-6-phosphate isomerase	EC5.3.1.9	PGI1	YBR196C	SGD	BBH	13c00058	0.584264	14.1244	3.52	0.001821
Glyceraldehyde 3-phosphate dehydrogenase	EC1.2.1.12	TDH1	YJL052W	SGD	BBH	12c00136	-0.05626	15.8618	-0.337557	0.745422
Hexokinase	EC2.7.1.1	HXK2	YGL253W	SGD	BBH	19d00014	-0.231791	14.2396	-1.39238	0.257992
Lactate dehydrogenase	EC1.1.1.27	DLD1	YDL174C	SGD	Plural	7d00256	-0.208538	10.5908	-1.24734	0.33158
Lactate dehydrogenase	EC1.1.1.27	DLD2	YDL178W	SGD	Plural	12d00055	0.027953	13.1176	0.162484	0.64041
Phosphoenolpyruvate carboxykinase	EC4.1.1.32, EC4.1.1.49	PCK1	YKR097W	SGD	BBH	2d00021	1.01746	15.3404	5.99886	0.008025
Phosphofructokinase	EC2.7.1.11	PFK1	YGR240C	SGD	Single	5d00147	0.329823	13.1655	1.98389	0.106895
Phosphoglycerate kinase	EC2.7.2.3	PGK1	YCR012W	SGD	BBH	26c00011	0.449681	14.7171	2.6961	0.055224
Phosphoglycerate mutase	EC5.4.2.1	GPM1	YKL152C	SGD	BBH	15d00053	0.139135	11.1541	0.829187	0.449201
Pyruvate kinase	EC2.7.1.40	CDC19	YAL038W	SGD	BBH	9d00083	-0.287149	14.3966	-1.71498	0.17141
Triose-phosphate isomerase	EC5.3.1.1	TPI1	YDR050C	SGD	Plural	14d00042	0.207461	11.7706	1.26214	0.148125
Triose-phosphate isomerase	EC5.3.1.1	TPI1	YDR050C	SGD	Plural	19c00009	-0.824766	12.3726	-4.96942	0.000549
Tricarboxylic acid cycle
Aconitase	EC4.2.1.3	ACO1	YLR304C	SGD	Plural	19d00127	0.829755	14.9398	4.98689	0.001372
Aconitase	EC4.2.1.3	ACO2	YJL200C	SGD	Plural	5c00060	0.753428	12.0905	4.5057	7.5e-05
Citrate synthase	EC2.3.3.1	CIT1	YNR001C	SGD	BBH	22c00098	0.178353	15.6838	1.06667	0.414231
Dihydrolipoamide dehydrogenase (E3)	EC1.2.4.1	Lpd1	YFL018C	SGD	BBH	12c00126	-0.122576	14.8933	-0.740794	0.189351
Dihydrolipoamideacetyltransferase (E2)	EC2.3.1.12	LAT1	YNL071W	SGD	BBH	9c00324	-0.260537	14.3946	-1.56718	0.168444
Dihydrolipoamidesuccinyltransferase	EC2.3.1.61	KGD2	YDR148C	SGD	BBH	22d00047	0.291217	13.8396	1.75832	0.128523
Fumarase	EC4.2.1.2	FUM1	YPL262W	SGD	BBH	9d00400	0.87066	15.0972	5.20747	0.000131
Isocitrate dehydrogenase (sub)	EC1.1.1.41	IDH1	YNL037C	SGD	BBH	12c00053	0.295936	14.9864	1.7633	0.088817
Isocitrate dehydrogenase (sub)	EC1.1.1.41	IDH2	YOR136W	SGD	BBH	12d00048	0.286348	14.8033	1.72327	0.284987
Malate dehydrogenase	EC1.1.1.37	MDH1	YKL085W	SGD	Plural	3d00003	0.998476	12.151	6.00184	5.5e-05
Malate dehydrogenase	EC1.1.1.37	MDH1	YKL085W	SGD	Plural	9c00225	0.323041	15.348	1.93937	0.386714
Pyruvate dehydrogenase (E1 subB)	EC1.2.4.1	PDA1	YER178W	SGD	Plural	10d00008	-1.01609	14.8459	-6.12506	2e-06
Pyruvate dehydrogenase (E1 subB)	EC1.2.4.1	PDA1	YER178W	SGD	Plural	25c00043	-0.782382	11.5117	-4.59911	0.000165
Pyruvate dehydrogenase (E1 subB)	EC1.2.4.1	PDB1	YBR221C	SGD	BBH	20d00018	-0.078268	14.4732	-0.455668	0.339467
Succinate dehydrogenase (sub)	EC1.3.5.1	SDH1	YKL148C	SGD	BBH	7d00183	1.379	13.9572	8.26904	0
Succinate dehydrogenase (sub)	EC1.3.5.1	SDH2	YLL041C	SGD	BBH	7c00348	0.652085	13.3608	3.93034	0.000499
Succinate dehydrogenase (sub)	EC1.3.5.1	SDH3	YKL141W	SGD	Homolog	13c00067	0.555742	12.0557	3.35768	0.007437
Succinate dehydrogenase (sub)	EC1.3.5.1	SDH4	YDR178W	SGD	NI	no
Succinyl-CoA ligase (subA)	EC6.2.1.4, EC6.2.1.5	LSC1	YOR142W	SGD	Plural	7c00266	0.137041	15.4061	0.802617	0.301204
Succinyl-CoA ligase (subA)	EC6.2.1.4, EC6.2.1.5	LSC1	YOR142W	SGD	Plural	22d00119	0.526421	10.1605	3.16543	0.018548
Succinyl-CoA ligase (subA)	EC6.2.1.4, EC6.2.1.5	LSC1	YOR142W	SGD	Plural	22c00256	-0.168871	10.8884	-1.01589	0.32621
Succinyl-CoA ligase (subB)	EC6.2.1.4, EC6.2.1.5	LSC2	YGR244C	SGD	BBH	9d00182	0.119013	15.3175	0.724596	0.239774
α-ketoglutarate dehydrogenase	EC1.2.4.2	KGD1	YIL125W	SGD	BBH	11c00079	0.532944	14.2702	3.21196	0.04387
Pentose phosphate pathway
6-Phosphogluconolactonase	EC3.1.1.31	SOL3	YHR163W	SGD	Homolog	10d00035	-0.055066	14.0547	-0.319282	0.418844
Glucose-6-phosphate 1-dehydrogenase	EC1.1.1.49	ZWF1	YNL241C	SGD	BBH	3d00023	0.280911	15.3162	1.68733	0.130359
Phosphogluconate dehydro-genase	EC1.1.1.44	GND2	YGR256W	SGD	BBH	5c00123	-0.100234	15.7245	-0.598369	0.522743
Ribose 5-phosphate isomerase	EC5.3.1.6	RKI1	YOR095C	SGD	BBH	18c00079	-0.253602	14.1883	-1.51065	0.048482
Ribulose-5-phosphate-3-epimerase	EC5.1.3.1	RPE1	YJL121C	SGD	BBH	26c00050	-0.236696	13.4181	-1.43049	0.275416
Transaldolase	EC2.2.1.2	TAL1	YLR354C	SGD	Plural	14d00004	-0.214433	8.98044	-1.29041	0.122364
Transaldolase	EC2.2.1.2	TAL1	YLR354C	SGD	Plural	18c00087	0.279693	10.098	1.65346	0.20291
Transketolase	EC2.2.1.1	TKL1	YPR074C	SGD	BBH	1c00048	-0.257867	9.56169	-1.55484	0.201555
Anaplerotic pathway
Acetyl-CoA synthetase	EC6.2.1.1	ACS1	YAL054C	SGD	BBH	2d00022	0.027954	12.6476	0.170699	0.586553
Acetyl-CoA synthetase	EC6.2.1.1	ACS2	YLR153C	SGD	Plural	19d00026	-0.308425	14.6296	-1.83997	0.215975
Acetyl-CoA synthetase	EC6.2.1.1	ACS2	YLR153C	SGD	Plural	9d00141	0.719059	10.0434	4.31494	0.006171
Acetyl-CoA synthetase	EC6.2.1.1	ACS2	YLR153C	SGD	Plural	9c00217	0.509204	13.0449	3.05417	0.009069
ATP-citrate lyase	EC2.3.3.8	NI	AO090023000206	Tamano et al	Single	7c00266	0.137041	15.4061	0.802617	0.301204
Malic enzyme	EC1.1.1.40	MAE1	YKL029C	SGD	BBH	7c00096	0.399913	14.8013	2.35883	0.073471
Pyruvate carboxylase	EC6.4.1.1	PYC2	YBR218C	SGD	BBH	7d00254	0.534387	14.3272	3.22119	0.022782
*1 Gene names were derived from the references
*2 SGD stands for Saccharomyces Genome Database (http://www.yeastgenome.org), Brenda stands for Brenda-enzyme database (http://www.brenda-enzymes.org)
*3 BBH means bi-directonal best hit. Plural means the homology search detected more than two homologous genes and one of the homologs was marked as BBH. Single means two reference genes were homologous to only a single gene. Homolog means there was homologous gene but the homology was under the criteria
