# Supplementary material for: Targeted transcriptomic study of the implication of central metabolic pathways in mannosylerythritol lipids biosynthesis in Pseudozyma antarctica T-34
Source: PLoS One. 2020 Jan 10;15(1):e0227295. doi: 10.1371/journal.pone.0227295 (PMC6953796; doi:10.1371/journal.pone.0227295)
Supplement: S3 Table — (XLSX) [file pone.0227295.s003.xlsx]

## Sheet: STable3
S3 Table
Description of enzymes (Predicted lipogenesis pathway)	EC number	S. cerevisiae/other model fungi			Type *3	U. maydis
		Gene name *1	reference gene	Ref.*2		Gene	Transcriptomic analysis
							M-val	A-val	t-val	p-val
Mitochondrial beta-oxidation
3-Hydroxyacyl-CoA dehydrogenase (LCHAD)	EC1.1.1.35	NI	AO090206000053	Vorapreeda et al.	Plural	um01099	-0.249544	13.7305	-1.54651	0.344274
3-Hydroxyacyl-CoA dehydrogenase (LCHAD)	EC1.1.1.35	NI	AO090206000053	Vorapreeda et al.	Plural	um02105	0.704821	13.0158	4.3496	0.001369
3-Hydroxyacyl-CoA dehydrogenase (zHAD)	EC1.1.1.35	NI	RO3G_10340	Vorapreeda et al.	ND	no
Acetyl-CoA acetyltransferase	EC2.3.1.9	NI	AO090103000406	Vorapreeda et al.	Plural	um03298	0.507052	13.9053	3.15531	0.01148
Acetyl-CoA acetyltransferase	EC2.3.1.9	NI	AO090103000406	Vorapreeda et al.	Plural	um03571	-0.362589	14.4387	-2.26327	0.165354
Acyl-CoA dehydrogenase	EC1.3.99.-	NI	AO090023000711	Vorapreeda et al.	BBH	um10665	1.16067	12.2624	7.15737	5e-06
Enoyl-CoA dehydratase	EC4.2.1.17	NI	AO090011000537	Vorapreeda et al.	Plural	um01433	-0.874224	14.8431	-5.4906	0.000612
Enoyl-CoA dehydratase	EC4.2.1.17	NI	AO090011000537	Vorapreeda et al.	Plural	um01935	-0.063915	13.2967	-0.384119	0.36158
Enoyl-CoA dehydratase	EC4.2.1.17	NI	AO090011000537	Vorapreeda et al.	Plural	um02762	0.129349	11.0267	0.807778	0.553062
Enoyl-CoA dehydratase	EC4.2.1.17	NI	AO090011000537	Vorapreeda et al.	Plural	um11556	0.023382	13.8992	0.127134	0.641919
Peroxisomal beta-oxidation
3-Ketoacyl thiolase	EC2.3.1.16	POT1	YIL160C	SGD	Plural	um01090	1.5554	13.4316	9.22082	0
3-Ketoacyl thiolase	EC2.3.1.16	POT1	YIL160C	SGD	Plural	um01843	-0.211323	11.1826	-1.33116	0.354723
3-Ketoacyl thiolase	EC2.3.1.16	POT1	YIL160C	SGD	Plural	um02715	0.273174	14.8403	1.72098	0.067317
Acyl-CoA thioesterase	EC3.1.2.2	TSE1	YJR019C	SGD	NI	no
Acyl-coenzyme A-binding protein	NI	ACB1	YGR037C	SGD	Plural	um02959	-0.927285	15.4513	-5.67722	0.000508
Acyl-coenzyme A-binding protein	NI	ACB1	YGR037C	SGD	Plural	um11226	0.053009	11.8364	0.341058	0.443275
Delta3,5-Delta2,4-Dienoyl-CoA isomerase	EC5.3.3.8	DCI1	YOR180C	SGD	NI	no
Delta3-Delta2-Enoyl-CoA isomerase	EC5.3.3.8	ECI1	YLR284C	SGD	NI	no
Fatty acyl-coenzyme A oxidase	EC1.3.3.6	POX1	YGL205W	SGD	Plural	um01966	0.270391	12.4976	1.65125	0.150294
Fatty acyl-coenzyme A oxidase	EC1.3.3.6	POX1	YGL205W	SGD	Plural	um02208	1.61758	13.4485	10.0882	0
Fatty acyl-coenzyme A oxidase	EC1.3.3.6	POX1	YGL205W	SGD	Plural	um04324	-0.052706	14.3277	-0.32196	0.525799
Fatty acyl-coenzyme A synthetase	EC6.2.1.3	FAA2	YER015W	SGD	BBH	um05450	1.03913	13.7726	6.40232	2.3e-05
Fatty acyl-coenzyme A synthetase	EC6.2.1.3	FAA4	YMR246W	SGD	BBH	um03737	0.593877	14.5695	3.60562	0.007084
Fatty acyl-coenzyme A synthetase	EC6.2.1.3	FAT1	YBR041W	SGD	BBH	um02583	-1.32133	12.8486	-8.27883	1e-06
Peroxisomal multifunctional b-oxidation protein	EC4.2.1.74	FOX2	YKR009C	SGD	BBH	um10038	0.693566	14.4355	4.26089	0.003472
Fatty acid synthesis
Acetyl-CoA carboxylase	EC6.4.1.2	ACC1	YNR016C	SGD	BBH	um04629	-2.21761	13.1189	-13.8434	0
Acyl-CoA thioesterase	EC3.1.2.27	NI	AO090012000721	Tamano et al.	BBH	um05641	-0.280377	12.3518	-1.78399	0.04778
Acyl-coenzymeA ethanol O-acyltransferase	EC2.3.1.84	EHT1	YBR177C	SGD	Homolog	um02793	0.49737	9.69084	2.88096	0.187432
Fatty acid delta 6 desaturase	EC1.14.19.3	NI	A2R895	Brenda	Homolog	um02498	-0.306163	12.2784	-1.87353	0.128669
Fatty acid delta 9 desaturase	EC1.14.19.1	OLE1	YGL055W	SGD	BBH	um00955	-1.89098	14.1019	-11.5113	0
Fatty acid delta 12 desaturase	EC1.14.19.6	NI	Q5AWX6	Brenda	Homolog	um11270	-0.611352	14.6772	-3.66996	0.015112
Fatty acid elongase	EC2.3.1.-	ELO1	YJL196C	SGD	Homolog	um03958	-0.543424	13.6252	-3.32035	0.010979
Fatty acid synthase (beta subunit)	EC2.3.1.86	FAS1	YKL182W	SGD	Plural	um06460	-0.406599	8.99485	-2.45261	0.093651
Fatty acid synthase (beta subunit)	EC2.3.1.86	FAS1	YKL182W	SGD	Plural	um10339	-2.04495	13.2528	-12.7664	0
Glycolysis
Aldolase A fructose-bisphosphate	EC4.1.2.13	FBA1	YKL060C	SGD	BBH	um00674	-0.376894	15.4843	-2.34385	0.15997
Enolase	EC4.2.1.11	ENO1	YGR254W	SGD	BBH	um03356	-1.01426	15.5346	-6.26713	4e-05
Fructose-bisphosphatase	EC3.1.3.11	FBP1	YLR377C	SGD	BBH	um02703	0.734294	13.8312	4.59157	0.00062
Glucokinase	EC2.7.1.2	GLK1	YCL040W	SGD	BBH	um10064	0.14507	13.7795	0.871282	0.490908
Glucose-6-phosphate isomerase	EC5.3.1.9	PGI1	YBR196C	SGD	BBH	um15008	-0.303621	14.9452	-1.85988	0.222454
Glyceraldehyde 3-phosphate dehydrogenase	EC1.2.1.12	TDH3	YGR192C	SGD	Plural	um02491	-0.57796	15.8386	-3.16543	0.009068
Glyceraldehyde 3-phosphate dehydrogenase	EC1.2.1.12	TDH3	YGR192C	SGD	Plural	um10167	-0.628402	15.8318	-3.58491	0.012776
Hexokinase	EC2.7.1.1	HXK2	YGL253W	SGD	BBH	um11945	-0.275374	13.6306	-1.70937	0.315472
Lactate dehydrogenase	EC1.1.1.27	DLD1	YDL174C	SGD	Plural	um11275	0.576918	11.9258	3.47188	0.006713
Lactate dehydrogenase	EC1.1.1.27	DLD2	YDL178W	SGD	Plural	um01314	-0.234056	11.8485	-1.39294	0.279943
Phosphoenolpyruvate carboxykinase	EC4.1.1.32, EC4.1.1.49	PCK1	YKR097W	SGD	BBH	um05130	1.14593	14.3289	7.06765	2.3e-05
Phosphofructokinase	EC2.7.1.11	PFK1	YGR240C	SGD	Single	um11409	-1.01585	11.4633	-6.28007	1.4e-05
Phosphoglycerate kinase	EC2.7.2.3	PGK1	YCR012W	SGD	BBH	um04871	-1.30102	14.5313	-7.90452	1e-06
Phosphoglycerate mutase	EC5.4.2.1	GPM1	YKL152C	SGD	BBH	um05339	-1.51295	15.1397	-9.31567	0
Pyruvate kinase	EC2.7.1.40	CDC19	YAL038W	SGD	BBH	um00157	-1.82224	14.0191	-11.3924	0
Triose-phosphate isomerase	EC5.3.1.1	TPI1	YDR050C	SGD	Plural	um03299	-0.805354	14.6124	-4.94154	0.000664
Triose-phosphate isomerase	EC5.3.1.1	TPI1	YDR050C	SGD	Plural	um10627	0.121143	12.6625	0.719182	0.31689
Tricarboxylic acid cycle
Aconitase	EC4.2.1.3	ACO1	YLR304C	SGD	Plural	um02899	0.698807	14.5618	4.2441	0.02004
Aconitase	EC4.2.1.3	ACO2	YJL200C	SGD	Plural	um11923	-0.550517	12.203	-3.35976	0.013137
Citrate synthase	EC2.3.3.1	CIT1	YNR001C	SGD	BBH	um01627	-0.847231	14.9267	-5.31777	0.000104
Dihydrolipoamide dehydrogenase (E3)	EC1.2.4.1	Lpd1	YFL018C	SGD	BBH	um02461	0.100705	14.2603	0.632012	0.567751
Dihydrolipoamideacetyltransferase (E2)	EC2.3.1.12	LAT1	YNL071W	SGD	Plural	um00594	-0.98947	13.5482	-5.77719	6.8e-05
Dihydrolipoamideacetyltransferase (E2)	EC2.3.1.12	LAT1	YNL071W	SGD	Plural	um10402.2	0.34185	10.9466	2.11286	0.187498
Dihydrolipoamidesuccinyltransferase	EC2.3.1.61	KGD2	YDR148C	SGD	BBH	um10804	0.245184	14.2697	1.51842	0.344886
Fumarase	EC4.2.1.2	FUM1	YPL262W	SGD	BBH	um10787	-0.002942	14.0206	-0.018702	0.332701
Isocitrate dehydrogenase (sub)	EC1.1.1.41	IDH1	YNL037C	SGD	BBH	um01329	-0.482283	13.751	-2.92255	0.023219
Isocitrate dehydrogenase (sub)	EC1.1.1.41	IDH2	YOR136W	SGD	BBH	um01328	-0.520705	13.5075	-3.24641	0.152208
Malate dehydrogenase	EC1.1.1.37	MDH1	YKL085W	SGD	Plural	um00403	-0.14059	14.8983	-0.867216	0.287619
Malate dehydrogenase	EC1.1.1.37	MDH1	YKL085W	SGD	Plural	um11161	-0.602429	15.8494	-3.21282	0.006263
Pyruvate dehydrogenase (E1 subA)	EC1.2.4.1	PDA1	YER178W	SGD	Plural	um03854	-0.995372	14.4689	-6.23419	7.6e-05
Pyruvate dehydrogenase (E1 subA)	EC1.2.4.1	PDA1	YER178W	SGD	Plural	um10735	0.026316	11.5108	0.168323	0.516408
Pyruvate dehydrogenase (E1 subB)	EC1.2.4.1	PDB1	YBR221C	SGD	Plural	um06105	-0.848321	14.0386	-5.29483	0.0057
Pyruvate dehydrogenase (E1 subB)	EC1.2.4.1	PDB1	YBR221C	SGD	Plural	um10599	0.751192	13.5998	4.63966	0.000293
Succinate dehydrogenase (sub)	EC1.3.5.1	SDH1	YKL148C	SGD	BBH	um01172	0.924624	13.1545	5.72162	0.000425
Succinate dehydrogenase (sub)	EC1.3.5.1	SDH2	YLL041C	SGD	BBH	um00844	2.19108	13.1192	13.6481	0
Succinate dehydrogenase (sub)	EC1.3.5.1	SDH3	YKL141W	SGD	BBH	um11744	1.53794	14.0091	9.6699	0
Succinate dehydrogenase (sub)	EC1.3.5.1	SDH4	YDR178W	SGD	Homolog	um03845	0.768658	14.2375	4.62266	0.000783
Succinyl-CoA ligase (subA)	EC6.2.1.4, EC6.2.1.5	LSC1	YOR142W	SGD	Plural	um01005	-1.31614	14.596	-8.25445	1e-06
Succinyl-CoA ligase (subA)	EC6.2.1.4, EC6.2.1.5	LSC1	YOR142W	SGD	Plural	um01672	-0.511825	14.5611	-3.18584	0.019058
Succinyl-CoA ligase (subA)	EC6.2.1.4, EC6.2.1.5	LSC1	YOR142W	SGD	Plural	um01903	-0.546854	11.3984	-3.38654	0.023392
Succinyl-CoA ligase (subB)	EC6.2.1.4, EC6.2.1.5	LSC2	YGR244C	SGD	BBH	um11353	-0.690434	14.187	-4.24215	0.005268
α-ketoglutarate dehydrogenase	EC1.2.4.2	KGD1	YIL125W	SGD	BBH	um10533	-0.021502	12.9786	-0.127369	0.423728
Pentose phosphate pathway
6-Phosphogluconolactonase	EC3.1.1.31	SOL3	YHR163W	SGD	Homolog	um03811	-0.277353	14.2915	-1.72374	0.262323
Glucose-6-phosphate 1-dehydrogenase	EC1.1.1.49	ZWF1	YNL241C	SGD	BBH	um04930	-1.08654	14.2478	-6.7032	9e-06
Phosphogluconate dehydro-genase	EC1.1.1.44	GND2	YGR256W	SGD	BBH	um02577	-0.694698	15.6598	-4.19353	0.008618
Ribose 5-phosphate isomerase	EC5.3.1.6	RKI1	YOR095C	SGD	BBH	um04159	0.400832	11.8159	2.47414	0.034448
Ribulose-5-phosphate-3-epimerase	EC5.1.3.1	RPE1	YJL121C	SGD	BBH	um04797	-0.011485	12.3267	-0.053913	0.398637
Transaldolase	EC2.2.1.2	TAL1	YLR354C	SGD	Homolog	um04138	-0.549298	15.8787	-3.20722	0.009295
Transketolase	EC2.2.1.1	TKL1	YPR074C	SGD	BBH	um04967	-1.24922	14.7463	-7.70363	2e-06
Anaplerotic pathway
Acetyl-CoA synthetase	EC6.2.1.1	ACS1	YAL054C	SGD	Plural	um05131	0.679569	12.2582	4.24286	0.002291
Acetyl-CoA synthetase	EC6.2.1.1	ACS1	YAL054C	SGD	Plural	um11350.2	0.194186	13.2731	1.18329	0.359957
Acetyl-CoA synthetase	EC6.2.1.1	ACS2	YLR153C	SGD	Plural	um03069	1.0742	15.0836	5.31182	0.000198
Acetyl-CoA synthetase	EC6.2.1.1	ACS2	YLR153C	SGD	Plural	um10088	0.617821	10.4961	3.79682	0.005787
ATP-Citrate lyase	EC2.3.3.8	NI	AO090023000206	Tamano et al.	Single	um01005	-1.31614	14.596	-8.25445	1e-06
Malic enzyme	EC1.1.1.40	MAE1	YKL029C	SGD	BBH	um11919	0.717724	12.8974	4.36953	0.001862
Pyruvate carboxylase	EC6.4.1.1	PYC2	YBR218C	SGD	BBH	um01054	-0.745353	14.1591	-4.61744	0.000762
*1 Gene names were derived from the references
*2 SGD stands for Saccharomyces Genome Database (http://www.yeastgenome.org), Brenda stands for Brenda-enzyme database (http://www.brenda-enzymes.org)
*3 BBH means bi-directonal best hit. Plural means the homology search detected more than two homologous genes and one of the homologs was marked as BBH. Single means two reference genes were homologous to only a single gene. Homolog means there was homologous gene but the homology was under the criteria
