# Supplementary material for: Targeted transcriptomic study of the implication of central metabolic pathways in mannosylerythritol lipids biosynthesis in Pseudozyma antarctica T-34
Source: PLoS One. 2020 Jan 10;15(1):e0227295. doi: 10.1371/journal.pone.0227295 (PMC6953796; doi:10.1371/journal.pone.0227295)
Supplement: S4 Table — (XLSX) [file pone.0227295.s004.xlsx]

## Sheet: STable4
S4 Table
Gene	M-val	A-val	Pfam number	Description
1c00036	0.386514	14.6027	PF00171.15	Aldehyde dehydrogenase family
1d00040	-1.74714	14.9695	PF12697	Alpha/beta hydrolase family
2c00011	-1.9588	14.2799
3c00008	1.12718	15.1196	PF07690.9	Major facilitator superfamily
3c00027	-0.0144427	15.8655		Uncharacterized protein
3c00080	0.00115001	15.9588	PF00291.18	Pyridoxal-phosphate dependent enzyme
3d00023	0.323203	15.3162	PF00479.15; PF02781.9	Glucose-6-phosphate dehydrogenase, NAD binding domain; Glucose-6-phosphate dehydrogenase, C-terminal domain
3d00032	0.383211	14.4432	PF00271.24	Helicase conserved C-terminal domain
3d00040	0.432327	15.4688
3d00058	0.190198	15.8519	PF05456.4	Eukaryotic translation initiation factor 4E binding protein
3d00102	0.104053	15.1143	PF07690.9	Major facilitator superfamily
5c00004	-1.0077	14.4181	PF00732.12; PF05199.6	Glucose-methanol-choline oxidoreductase
5c00046	0.884578	14.1537	PF10336.2	Protein of unknown function (DUF2420)
5c00160	0.058908	14.0494	PF02714.8; PF12621.1; PF13967; PF14703	Calcium-dependent channel, 7TM region, putative phosphate; Extracellular tail. Of 10TM putative phosphate transporter; Late exocytosis, associated with Golgi transporter; Cytosolic domain of 10TM putative phosphate transporter
5d00015	-0.580813	14.6839
5d00135	-0.846343	14.187
6c00001	-0.060599	15.9141	PF11700.1	Vacuole effluxer Atg22 like
6c00037	0.0985179	14.9113
7c00181	-1.1378	14.0098
7c00213	-0.0311423	14.2213	PF00005.20; PF06472.8	ABC transporter; ABC transporter transmembrane region 2
7c00297	0.168183	14.3441	PF00004.22; PF01434.11; PF06480.8; PF17862	ATPases associated with deverse cellular activities; Peptidase family M41; FtsH extracellular; ATPases associated with deverse cellular activities+ lid domain
7c00332	-1.484	14.8908	PF00150.11	Cellulase (glycosyl hydrolase family 5)
7c00343	-0.850046	14.1062
8c00067	-0.529674	14.7649	PF01201.15	Ribosomal S8e
8c00068	0.335384	14.6915	PF00170.14	Basic leucine zipper transcription factor
8c00125	0.444948	14.312	PF00171.15	Aldehyde dehydrogenase family
8d00091	0.316438	14.8729	PF03060.8	Nitronate monooxygenase
9c00008	-0.149303	14.1376	PF04525.5	LURP-one-related
9c00196	-0.359774	15.1587	PF00067.15	Cytochrome P450
9c00344	-0.351432	14.2595	PF01496.12	Vacuolar-type ATPase 116kDa subunit family
9c00358	-0.503637	14.5151	PF01092.12	Ribosomal protein S6e
9c00382	1.44645	14.9726	PF00107.19; PF08240.5	Zinc-binding dehydrogenase; Alcohol dehydrogenase GroES-like domain
9d00104	-0.62216	14.5719	PF04119.5	Heat shock protein 9/12
9d00130	-0.67998	15.1025
9d00241	1.15157	14.1917
9d00381	-0.017475	15.8881
9d00398	0.0796905	14.3218
11c00071	0.609172	14.7022	PF00012.13	70 kilodalton heat shock proteins
12d00014	0.143376	14.1287
13c00095	-1.16224	14.6248	PF00732.12;PF05199.6	Glucose-methanol-choline oxidoreductase
19d00003	-0.0445217	15.9152
19d00112	-0.195447	15.8239
20c00080	-1.06306	14.5762	PF00005.20; PF00664.16	ABC transporter; ABC transporter transmembrane region
20d00003	-0.0205544	15.9308
20d00013	-0.408983	14.9773
22c00098	0.228741	15.6838	PF00285.14	Citrate synthase, C-terminal domain
22d00285	0.22789	14.3939	PF07690.9	Major facilitator superfamily
25d00004	-0.0720308	14.303
26c00049	-0.00018753	14.3206	PF01124.11	Mambrane-associated proteins in eicosanoid and glutathione metabolism family
27d00012	0.172782	14.1361
27d00020	0.647018	14.5218	PF00153.20	Mitochondrial carrier protein
482d00001	-0.0375115	15.0029	PF00032.10	Cytochrome b (C-terminal)/b6/petD
529c00001	0.00741105	15.955	PF00137.14	ATP synthase subunit C
